# Supplementary material for: PlaD: A Transcriptomics Database for Plant Defense Responses to Pathogens, Providing New Insights into Plant Immune System
Source: Genomics Proteomics Bioinformatics. 2018 Sep 26;16(4):283–93. doi: 10.1016/j.gpb.2018.08.002 (PMC6205082; doi:10.1016/j.gpb.2018.08.002)
Supplement: Supplementary Table S1 [file mmc5.xls]

## Sheet: Sheet1
Table S1 The series of four plants classified by plant infected tissues
Plant	Tissue	Series
Arabidopsis thaliana	Aerial tissue	GSE37921
	Cotyledon	GSE37255; GSE73351
	Leaf	GSE11807; GSE13739; GSE15236; GSE17500; GSE18978; GSE19109; GSE19264; GSE21920; GSE40544; GSE45212; GSE45214; GSE50526; GSE5520; GSE56094; GSE5615; GSE5616; GSE5685; GSE5686; GSE58954; GSE6176; GSE6556; GSE6831; GSE9674
	Leaf disc	GSE17464
	Mesophyll protoplast	GSE16472
	Root	GSE62537
	Rosette leaf	GSE12856; GSE20278; GSE26679
	Seedling	GSE17382; GSE18329; GSE2169; GSE2538; GSE26026; GSE4746; GSE52979; GSE8319
	Whole organism	GSE37269
Oryza sativa	Aerial	GSE11025
	Leaf	GSE19239; GSE19844; GSE30941; GSE34192; GSE36272; GSE39635; GSE41798; GSE43050; GSE62893;GSE62894;GSE63047; GSE63337; GSE7256
	Root	GSE18361; GSE62895
	Shoot	GSE16793
	Whole organism	GSE33411
Triticum aestivum	Leaf	GSE62257; GSE9915; GSE12936; GSE22080; GSE37320; GSE31753; GSE31756; GSE31760; GSE31761; GSE32151; GSE59723; GSE73575
	Root	GSE31758
	Spike	GSE43706; GSE28973; GSE36283; GSE54550; GSE54551; GSE54552; GSE54553; GSE54554; GSE54555; GSE55653; GSE69437; GSE21386
Zea mays	Bract	GSE19501
	Ear	GSE29747
	Leaf	GSE10023;GSE12892; GSE19559;GSE31188;GSE48406;GSE48536
	Root	GSE27626
