# Supplementary material for: PlaD: A Transcriptomics Database for Plant Defense Responses to Pathogens, Providing New Insights into Plant Immune System
Source: Genomics Proteomics Bioinformatics. 2018 Sep 26;16(4):283–93. doi: 10.1016/j.gpb.2018.08.002 (PMC6205082; doi:10.1016/j.gpb.2018.08.002)
Supplement: Supplementary Table S2 [file mmc6.xls]

## Sheet: Sheet1
Table S2 The series of four plants classified by pathogen types
Plant	Class	Pathogen	Series
Arabidopsis thaliana	Bacterium	Pseudomonas syringae pv. tomato	GSE21920
		Pseudomonas syringae pv. tomato DC3000	GSE5520
		Pseudomonas syringae pv. tomato DC3118	GSE17464;GSE17500; GSE19109; GSE19264; GSE5520; GSE560954; GSE6176; GSE6831; GSE40544; GSE45212; GSE45214; GSE6556
		Pseudomonas syringae pv. Maculicola ES4326	GSE18978; GSE5685; GSE58954
		Xanthomonas strain, Xcc147	GSE9674
	Fungus	Alternaria brassicicola	GSE17464;GSE50526
		Blumeria graminis f. sp. hordei	GSE12856
		Fusarium oxysporum	GSE15236
		Golovinomyces cichoracearum	GSE26679
		Golovinomyces orontii	GSE13739; GSE5686
		Rhizoctonia solani	GSE26026
		Verticillium longisporum	GSE26537
	Oomycete	Hyaloperonospora arabidopsidis	GSE18329; GSE37255; GSE67100; GSE73351
		Phytophthora infestans	GSE5616
	Virus	Cucumber mosaic virus	GSE37921
		Tobacco etch potyvirus	GSE37269
		Turnip mosaic virus	GSE20278
	Elicitor	Chitin	GSE2169; GSE2538; GSE4746; GSE8319
		Flg22	GSE11807; GSE16472; GSE17382; GSE17464; GSE52979; GSE5615
		HrpZ	GSE5615
		LPS	GSE5615
		NPP1	GSE5615
Oryza sativa	Bacterium	Xanthomonas oryzae pv. oryzicola	GSE16793; GSE19239
		Xanthomonas oryzae pv. oryzae	GSE19844; GSE33411; GSE34192; GSE36272; GSE43050; GSE63337; GSE63047
	Fungus	Magnaporthe oryzae	GSE18361; GSE30941; GSE39635; GSE41798; GSE62893; GSE62894; GSE62895
		Magnaporthe grisea	GSE7256
	Virus	Rice stripe virus	GSE11025
Triticum aestivum	Bacterium	XT4699	GSE73757
	Fungus	Blumeria graminis f. sp. tritici	GSE12936
		Erysiphe graminis f. sp. tritici isolate E09	GSE27320
		Fusarium graminearum	GSE21386; GSE28973; GSE31758; GSE36283; GSE43706; GSE54550; GSE54551; GSE54552; GSE54553; GSE54554; GSE54555; GSE55653; GSE69437;
		Magnaporthe	GSE31760
		Puccinia striiformis f. sp. tritici	GSE31753; GSE31756; GSE31761
		Puccinia triticina	GSE32151; GSE9915; GSE6227
		Stagonospora nodorum	GSE59723
		Tilletia caries	GSE22080
Zea mays	Fungus	Colletotrichum graminicola	GSE31188
		Fusarium moniliforme	GSE19501
		Sporisorium reilianum	GSE29747
		Ustilago maydis SG200	GSE10023;GSE12892; GSE19559;GSE48406; GSE48536
	Oomycete	Phytophthora cinnamomi	GSE27626
Note: LPS, Lipopolysaccharide; NPP1, Ecto-nucleotide pyrophosphatase/phosphodiesterase 1.
