# Supplementary material for: PlaD: A Transcriptomics Database for Plant Defense Responses to Pathogens, Providing New Insights into Plant Immune System
Source: Genomics Proteomics Bioinformatics. 2018 Sep 26;16(4):283–93. doi: 10.1016/j.gpb.2018.08.002 (PMC6205082; doi:10.1016/j.gpb.2018.08.002)
Supplement: Supplementary Table S3 [file mmc7.xls]

## Sheet: Sheet1
Table S3 Significantly enriched KEGG pathways of 2062 consistently up-regulated freq_DEGs in Arabidopsis
Pathway entry	Pathway name	P value	Adjusted P value
PATH:ath04626	Plant-pathogen interaction	1.63e-23	2.03e-21
PATH:ath00940	Phenylpropanoid biosynthesis	1.18e-13	7.36e-12
PATH:ath04016	MAPK signaling pathway - plant	1.44e-11	5.99e-10
PATH:ath00400	Phenylalanine, tyrosine and tryptophan biosynthesis	4.72e-10	1.48e-08
PATH:ath04141	Protein processing in endoplasmic reticulum	3.06e-09	7.65e-08
PATH:ath00480	Glutathione metabolism	3.73e-09	7.78e-08
PATH:ath00460	Cyanoamino acid metabolism	5.01e-08	8.94e-07
PATH:ath01230	Biosynthesis of amino acids	1.92e-06	3e-05
PATH:ath04075	Plant hormone signal transduction	6.48e-06	9e-05
PATH:ath00903	Limonene and pinene degradation	1.3e-05	0.000162
PATH:ath00520	Amino sugar and nucleotide sugar metabolism	1.77e-05	0.000201
PATH:ath00910	Nitrogen metabolism	3.57e-05	0.000343
PATH:ath00945	Stilbenoid, diarylheptanoid and gingerol biosynthesis	3.57e-05	0.000343
PATH:ath00380	Tryptophan metabolism	0.000109	0.000973
PATH:ath00500	Starch and sucrose metabolism	0.00018	0.0015
PATH:ath00966	Glucosinolate biosynthesis	0.00035	0.00274
PATH:ath00330	Arginine and proline metabolism	0.000402	0.00296
PATH:ath00360	Phenylalanine metabolism	0.000908	0.00597
PATH:ath00130	Ubiquinone and other terpenoid-quinone biosynthesis	0.000905	0.00597
PATH:ath00430	Taurine and hypotaurine metabolism	0.00113	0.00706
PATH:ath00592	Alpha-linolenic acid metabolism	0.00135	0.00804
PATH:ath00901	Indole alkaloid biosynthesis	0.00227	0.0129
PATH:ath00250	Alanine, aspartate and glutamate metabolism	0.00244	0.0133
PATH:ath00071	Fatty acid degradation	0.00324	0.0169
PATH:ath00270	Cysteine and methionine metabolism	0.00352	0.0176
PATH:ath00750	Vitamin B6 metabolism	0.00888	0.0427
PATH:ath00350	Tyrosine metabolism	0.00924	0.0428
PATH:ath00904	Diterpenoid biosynthesis	0.00982	0.0438
PATH:ath00410	Beta-alanine metabolism	0.0106	0.0457
