# Supplementary material for: PlaD: A Transcriptomics Database for Plant Defense Responses to Pathogens, Providing New Insights into Plant Immune System
Source: Genomics Proteomics Bioinformatics. 2018 Sep 26;16(4):283–93. doi: 10.1016/j.gpb.2018.08.002 (PMC6205082; doi:10.1016/j.gpb.2018.08.002)
Supplement: Supplementary Table S4 [file mmc8.xls]

## Sheet: Sheet1
Table S4 Significantly enriched KEGG pathways of 1734 consistently down-regulated freq_DEGs in Arabidopsis
Pathway entry	Pathway name	P value	Adjusted P value
PATH:ath00195	Photosynthesis	1.54e-23	1.92e-21
PATH:ath00196	Photosynthesis - antenna proteins	4.34e-20	2.71e-18
PATH:ath00630	Glyoxylate and dicarboxylate metabolism	1.65e-12	6.89e-11
PATH:ath00860	Porphyrin and chlorophyll metabolism	8.64e-11	2.7e-09
PATH:ath00710	Carbon fixation in photosynthetic organisms	1.91e-10	4.77e-09
PATH:ath00260	Glycine, serine and threonine metabolism	1.24e-07	2.58e-06
PATH:ath00500	Starch and sucrose metabolism	3.28e-07	5.86e-06
PATH:ath04075	Plant hormone signal transduction	8.89e-07	1.39e-05
PATH:ath00966	Glucosinolate biosynthesis	1.16e-06	1.6e-05
PATH:ath00030	Pentose phosphate pathway	6.9e-06	8.63e-05
PATH:ath00010	Glycolysis / Gluconeogenesis	9.75e-06	0.000111
PATH:ath00906	Carotenoid biosynthesis	1.07e-05	0.000111
PATH:ath00910	Nitrogen metabolism	0.000257	0.00247
PATH:ath01210	2-Oxocarboxylic acid metabolism	0.000416	0.00319
PATH:ath00051	Fructose and mannose metabolism	0.000428	0.00319
PATH:ath00062	Fatty acid elongation	0.000434	0.00319
PATH:ath04712	Circadian rhythm - plant	0.000434	0.00319
PATH:ath00920	Sulfur metabolism	0.00109	0.00755
PATH:ath00130	Ubiquinone and other terpenoid-quinone biosynthesis	0.00159	0.0105
PATH:ath00040	Pentose and glucuronate interconversions	0.00187	0.0113
PATH:ath00960	Tropane, piperidine and pyridine alkaloid biosynthesis	0.0019	0.0113
PATH:ath00903	Limonene and pinene degradation	0.00204	0.0116
PATH:ath00511	Other glycan degradation	0.00239	0.013
PATH:ath00561	Glycerolipid metabolism	0.00291	0.0152
PATH:ath00620	Pyruvate metabolism	0.00455	0.0215
PATH:ath00290	Valine, leucine and isoleucine biosynthesis	0.00476	0.0215
PATH:ath00780	Biotin metabolism	0.00481	0.0215
PATH:ath00904	Diterpenoid biosynthesis	0.00476	0.0215
PATH:ath03010	Ribosome	0.0052	0.0224
PATH:ath04146	Peroxisome	0.00544	0.0227
PATH:ath00905	Brassinosteroid biosynthesis	0.00647	0.0261
PATH:ath00100	Steroid biosynthesis	0.00756	0.0295
PATH:ath00053	Ascorbate and aldarate metabolism	0.00922	0.0349
PATH:ath00270	Cysteine and methionine metabolism	0.0129	0.0465
PATH:ath00261	Monobactam biosynthesis	0.013	0.0465
PATH:ath00073	Cutin, suberine and wax biosynthesis	0.0137	0.0477
