# Supplementary material for: PlaD: A Transcriptomics Database for Plant Defense Responses to Pathogens, Providing New Insights into Plant Immune System
Source: Genomics Proteomics Bioinformatics. 2018 Sep 26;16(4):283–93. doi: 10.1016/j.gpb.2018.08.002 (PMC6205082; doi:10.1016/j.gpb.2018.08.002)
Supplement: Supplementary Table S5 [file mmc9.xls]

## Sheet: Sheet1
Table S5 Significantly enriched KEGG pathways of 1496 consistently up-regulated freq_DEGS in rice
Pathway entry	Pathway name	P value	Adjusted P value
PATH:dosa00940	Phenylpropanoid biosynthesis	2.66e-09	3.33e-07
PATH:dosa00904	Diterpenoid biosynthesis	2.04e-07	1.28e-05
PATH:dosa01230	Biosynthesis of amino acids	1.35e-05	0.000423
PATH:dosa00400	Phenylalanine, tyrosine and tryptophan biosynthesis	1.33e-05	0.000423
PATH:dosa04016	MAPK signaling pathway - plant	0.000285	0.00712
PATH:dosa03008	Ribosome biogenesis in eukaryotes	0.000452	0.00941
PATH:dosa00592	Alpha-linolenic acid metabolism	0.00143	0.0223
PATH:dosa03010	Ribosome	0.00137	0.0223
PATH:dosa04626	Plant–pathogen interaction	0.00332	0.0462
