# Supplementary material for: PlaD: A Transcriptomics Database for Plant Defense Responses to Pathogens, Providing New Insights into Plant Immune System
Source: Genomics Proteomics Bioinformatics. 2018 Sep 26;16(4):283–93. doi: 10.1016/j.gpb.2018.08.002 (PMC6205082; doi:10.1016/j.gpb.2018.08.002)
Supplement: Supplementary Table S6 [file mmc10.xls]

## Sheet: Sheet1
Table S6 Significantly enriched KEGG pathways of 1144 consistently down-regulated freq_DEGs in rice
Pathway entry	Pathway name	P value	Adjusted P value
PATH:dosa00196	Photosynthesis — antenna proteins	7.36e-10	9.2e-08
PATH:dosa00195	Photosynthesis	1.24e-07	7.74e-06
PATH:dosa00860	Porphyrin and chlorophyll metabolism	3.31e-06	0.000138
PATH:dosa03010	Ribosome	0.000566	0.0177
PATH:dosa00130	Ubiquinone and other terpenoid-quinone biosynthesis	0.00136	0.034
PATH:dosa00562	Inositol phosphate metabolism	0.00184	0.0383
PATH:dosa00630	Glyoxylate and dicarboxylate metabolism	0.00232	0.0415
PATH:dosa04075	Plant hormone signal transduction	0.00276	0.0431
