# Supplementary material for: PlaD: A Transcriptomics Database for Plant Defense Responses to Pathogens, Providing New Insights into Plant Immune System
Source: Genomics Proteomics Bioinformatics. 2018 Sep 26;16(4):283–93. doi: 10.1016/j.gpb.2018.08.002 (PMC6205082; doi:10.1016/j.gpb.2018.08.002)
Supplement: Supplementary Table S7 [file mmc11.xls]

## Sheet: Sheet1
Table S7 Enriched regulatory motifs detected from the sequences 1 kb upstream of 2062 consistently up-regulated freq_DEGs in Arabidopsis
Motif	TF	No. of target	Adjusted P value
MP00440	AT4G18170	1004	1.08786e-68
MP00464	AT4G31550	939	1.92838e-67
MP00275	AT2G23320	909	3.61155e-65
MP00448	AT4G23550	930	4.50971e-63
MP00422	AT4G01250	934	1.335e-62
MP00260	AT2G03340	905	5.28085e-62
MP00299	AT2G38470	917	1.96089e-61
MP00284	AT2G30590	917	2.03397e-61
MP00168	AT1G29860	960	4.55159e-61
MP00270	AT2G21900	996	7.29317e-61
MP00531	AT5G26170	1055	1.22204e-60
MP00545	AT5G46350	949	8.80412e-60
MP00561	AT5G52830	930	1.2511e-59
MP00171	AT1G30650	844	1.61946e-59
MP00325	AT3G01970	984	7.70987e-59
MP00167	AT1G29280	803	6.15369e-58
MP00251	AT1G80840	958	8.69198e-58
MP00539	AT5G41570	886	4.53361e-56
MP00282	AT2G30250	859	1.18939e-55
MP00067	AT1G69310	762	1.39622e-54
MP00450	AT4G24240	988	1.53996e-54
MP00506	AT5G13080	860	6.84671e-54
MP00317	AT2G46130	887	7.97295e-54
MP00455	AT4G26640	812	1.35285e-52
MP00278	AT2G24570	940	3.42718e-52
MP00494	AT5G07100	837	1.5334e-51
MP00209	AT1G62300	791	4.84305e-50
MP00408	AT3G56400	698	3.77594e-49
MP00465	AT4G31800	739	9.79303e-47
MP00115	AT4G01720	807	2.48353e-46
MP00304	AT2G40740	668	6.49917e-45
MP00525	AT5G24110	632	4.70491e-44
MP00112	AT2G46400	713	1.49346e-42
MP00447	AT4G22070	685	2.74771e-42
MP00428	AT4G04450	649	3.02869e-42
MP00070	AT5G01900	709	1.55545e-35
MP00069	AT2G47260	536	1.84535e-27
MP00619	AT5G22570	458	1.17658e-26
MP00481	AT5G01380	669	2.20563e-23
MP00501	AT5G09410	273	2.18074e-22
MP00618	AT2G44745	399	6.84044e-21
MP00068	AT2G25000	467	2.73553e-18
MP00210	AT1G64620	1761	3.89961e-18
MP00360	AT3G15500	462	9.36793e-17
MP00323	AT3G01470	1195	4.53318e-16
MP00043	AT5G64220	179	3.91589e-15
MP00591	AT5G66700	1125	4.33711e-15
MP00049	AT2G36610	1336	4.41088e-15
MP00322	AT3G01220	1172	4.70878e-15
MP00225	AT1G69780	1172	7.1871e-15
MP00445	AT4G21030	1680	2.73622e-14
MP00486	AT5G03790	1132	9.34056e-14
MP00333	AT3G04070	393	1.78522e-13
MP00281	AT2G28810	1804	3.81122e-13
MP00273	AT2G22750	377	4.51894e-13
MP00403	AT3G50700	1644	1.23861e-12
MP00433	AT4G14770	1503	1.95496e-12
MP00345	AT3G10800	479	2.22796e-12
MP00066	AT1G66600	350	2.25915e-12
MP00593	AT5G66940	1665	3.30667e-12
MP00407	AT3G55370	1181	4.43957e-12
MP00295	AT2G37590	1538	5.58171e-12
MP00186	AT1G45249	469	6.06944e-12
MP00473	AT4G36740	1165	8.0376e-12
MP00484	AT5G02840	1148	8.4872e-12
MP00478	AT4G38000	1377	9.81314e-12
MP00201	AT1G52880	379	9.99439e-12
MP00258	AT2G02540	856	1.1381e-11
MP00370	AT3G22780	1549	1.80236e-11
MP00038	AT4G34000	272	2.47904e-11
MP00121	AT1G01720	387	2.6353e-11
MP00094	AT2G04880	322	2.81916e-11
MP00071	AT5G56270	382	3.25949e-11
MP00570	AT5G60850	1392	3.25949e-11
MP00269	AT2G20110	1536	4.45053e-11
MP00435	AT4G16150	223	5.08786e-11
MP00192	AT1G49480	946	8.48012e-11
MP00449	AT4G24020	587	8.73964e-11
MP00142	AT1G14580	1577	1.28125e-10
MP00483	AT5G02460	1487	1.39581e-10
MP00580	AT5G62940	1791	1.53194e-10
MP00294	AT2G36270	456	1.7271e-10
MP00409	AT3G56850	458	1.87677e-10
MP00221	AT1G69490	316	2.02989e-10
MP00423	AT4G01280	1156	2.40299e-10
MP00485	AT5G03150	1557	3.25232e-10
MP00536	AT5G39760	1493	5.11156e-10
MP00444	AT4G18890	331	6.29598e-10
MP00105	AT1G77080	1310	7.24609e-10
MP00248	AT1G78700	306	9.32329e-10
MP00392	AT3G45610	1636	1.18342e-09
MP00074	AT2G20180	384	1.87307e-09
MP00113	AT3G12130	1402	1.87307e-09
MP00042	AT2G22300	131	2.29044e-09
MP00515	AT5G17300	983	2.83867e-09
MP00146	AT1G18330	900	3.32702e-09
MP00402	AT3G50410	1769	4.00449e-09
MP00338	AT3G09600	982	4.31724e-09
MP00173	AT1G32150	449	4.89809e-09
MP00543	AT5G45300	314	5.25043e-09
MP00560	AT5G52660	1044	5.42161e-09
MP00100	AT1G01260	269	6.8238e-09
MP00341	AT3G10113	949	6.97266e-09
MP00498	AT5G08130	334	8.27166e-09
MP00587	AT5G65310	968	9.53456e-09
MP00051	AT4G40060	896	9.78235e-09
MP00143	AT1G14687	602	1.01867e-08
MP00318	AT2G46270	443	1.03425e-08
MP00306	AT2G41835	1140	1.05242e-08
MP00039	AT4G36730	406	1.25176e-08
MP00223	AT1G69570	1534	1.4761e-08
MP00199	AT1G51700	1783	2.84718e-08
MP00206	AT1G55110	1196	4.01928e-08
MP00079	AT5G10140	1458	4.43225e-08
MP00443	AT4G18880	528	4.49879e-08
MP00571	AT5G61270	356	5.23911e-08
MP00355	AT3G13810	1590	6.90655e-08
MP00394	AT3G47500	1606	8.3355e-08
MP00219	AT1G69010	307	8.39276e-08
MP00166	AT1G29160	1721	9.81558e-08
MP00256	AT2G02080	1381	9.81558e-08
MP00254	AT2G01940	1579	1.09467e-07
MP00035	AT4G36930	282	1.37505e-07
MP00291	AT2G35530	416	1.37505e-07
MP00226	AT1G70920	913	1.71598e-07
MP00119	AT1G01060	904	1.9433e-07
MP00255	AT2G02070	1104	1.99079e-07
MP00085	AT5G46760	218	2.07781e-07
MP00207	AT1G59640	365	2.20591e-07
MP00592	AT5G66730	1287	2.24134e-07
MP00479	AT4G38620	766	3.39195e-07
MP00268	AT2G18350	1145	3.77348e-07
MP00474	AT4G36780	269	3.91948e-07
MP00516	AT5G17800	573	4.34647e-07
MP00080	AT5G20240	1559	5.26768e-07
MP00073	AT1G19350	326	6.2591e-07
MP00575	AT5G62020	569	8.09503e-07
MP00583	AT5G64060	535	9.39887e-07
MP00372	AT3G23210	350	9.91738e-07
MP00012	AT1G52890	255	1.14854e-06
MP00237	AT1G75080	247	1.16423e-06
MP00034	AT4G00050	311	1.52408e-06
MP00319	AT2G46590	1151	1.64442e-06
MP00611	AT2G01570	1440	1.80474e-06
MP00058	AT1G61110	276	1.88296e-06
MP00468	AT4G33280	1179	2.10898e-06
MP00247	AT1G77920	303	2.23173e-06
MP00081	AT1G09530	366	2.4939e-06
MP00569	AT5G60130	1696	2.89215e-06
MP00040	AT5G28770	329	5.05561e-06
MP00174	AT1G32240	869	5.28764e-06
MP00462	AT4G30980	310	5.93206e-06
MP00461	AT4G30080	1229	7.49167e-06
MP00405	AT3G52440	1025	8.67256e-06
MP00387	AT3G28920	1167	9.00713e-06
MP00491	AT5G06839	320	1.18955e-05
MP00135	AT1G10120	304	1.35876e-05
MP00267	AT2G18160	410	1.76784e-05
MP00438	AT4G17785	623	1.84777e-05
MP00588	AT5G65410	1018	1.87649e-05
MP00352	AT3G12820	539	2.10442e-05
MP00564	AT5G56110	700	2.10442e-05
MP00534	AT5G38860	265	2.33248e-05
MP00086	AT4G17880	183	2.85416e-05
MP00099	AT4G16430	183	2.85416e-05
MP00417	AT3G61120	1138	2.85416e-05
MP00492	AT5G06950	304	2.85416e-05
MP00084	AT1G32640	187	3.16909e-05
MP00582	AT5G63260	1084	3.49035e-05
MP00609	AT4G18960	1294	3.77291e-05
MP00017	AT1G71930	205	5.29124e-05
MP00077	AT3G54340	1111	5.29124e-05
MP00620	AT2G45190	930	5.47997e-05
MP00606	AT2G43010	332	5.81208e-05
MP00157	AT1G22070	289	6.02107e-05
MP00512	AT5G15830	392	6.35525e-05
MP00610	AT5G17430	1479	7.61304e-05
MP00046	AT5G39660	961	8.35912e-05
MP00508	AT5G13790	931	9.04266e-05
MP00131	AT1G08320	275	9.07316e-05
MP00315	AT2G45650	1133	9.7662e-05
MP00419	AT3G62420	344	0.000132438
MP00076	AT2G45660	1393	0.00013697
MP00239	AT1G75390	357	0.000156776
MP00117	AT5G11260	335	0.000160988
MP00446	AT4G21080	1047	0.000168921
MP00103	AT2G46830	675	0.000170894
MP00493	AT5G06960	296	0.0001724
MP00125	AT1G03840	1073	0.000203027
MP00349	AT3G12250	284	0.00020647
MP00150	AT1G19040	439	0.000209784
MP00565	AT5G56840	803	0.000227879
MP00457	AT4G28110	496	0.000236069
MP00257	AT2G02450	215	0.000243976
MP00431	AT4G10350	609	0.000289647
MP00429	AT4G05100	401	0.000299689
MP00179	AT1G34190	476	0.000301037
MP00586	AT5G65210	292	0.000309358
MP00147	AT1G18570	652	0.000328131
MP00434	AT4G15090	159	0.000342395
MP00470	AT4G34590	341	0.000413926
MP00546	AT5G46590	591	0.000413926
MP00123	AT1G02250	586	0.000435826
MP00659	AT2G24260	165	0.000445938
MP00271	AT2G22430	805	0.000536997
MP00189	AT1G47655	828	0.000593336
MP00262	AT2G04038	353	0.000660865
MP00573	AT5G61620	835	0.000700669
MP00518	AT5G18270	486	0.000755885
MP00376	AT3G23690	298	0.00083866
MP00252	AT2G01060	457	0.000906284
MP00578	AT5G62380	582	0.000949523
MP00329	AT3G03200	488	0.000989725
MP00327	AT3G02940	607	0.00105963
MP00090	AT1G02065	540	0.0010673
MP00016	AT1G32770	243	0.00108174
MP00250	AT1G79580	548	0.00109734
MP00114	AT3G61250	498	0.00110636
MP00301	AT2G40260	1072	0.00110994
MP00563	AT5G54230	645	0.00122329
MP00180	AT1G34670	771	0.00128467
MP00510	AT5G14340	520	0.00138998
MP00181	AT1G35460	459	0.00145647
MP00082	AT3G59060	338	0.00171635
MP00106	AT2G18300	204	0.00175232
MP00496	AT5G07680	521	0.00178332
MP00537	AT5G39820	146	0.00186542
MP00418	AT3G61150	769	0.00201654
MP00107	AT5G42630	148	0.00225584
MP00388	AT3G30210	506	0.00230457
MP00598	AT5G49330	242	0.00262643
MP00612	AT3G10490	549	0.00274911
MP00562	AT5G53950	419	0.00349834
MP00308	AT2G42280	443	0.00358957
MP00332	AT3G04060	473	0.00360469
MP00532	AT5G29000	509	0.00360469
MP00330	AT3G03660	829	0.00385048
MP00044	AT3G22760	719	0.0039066
MP00191	AT1G49010	786	0.00401266
MP00111	AT2G20400	336	0.00402354
MP00212	AT1G65910	474	0.00410077
MP00195	AT1G51140	449	0.00415268
MP00321	AT2G46770	443	0.00419277
MP00277	AT2G24430	467	0.00437586
MP00507	AT5G13180	495	0.0049841
MP00364	AT3G18400	408	0.00532043
MP00238	AT1G75240	612	0.00553238
MP00096	AT1G69120	855	0.00555599
MP00342	AT3G10480	399	0.00555599
MP00205	AT1G54330	577	0.00558349
MP00324	AT3G01530	404	0.00582986
MP00500	AT5G08520	621	0.00582986
MP00328	AT3G02990	462	0.00617197
MP00091	AT4G21330	393	0.00648933
MP00535	AT5G39610	331	0.00678784
MP00442	AT4G18770	386	0.00683312
MP00241	AT1G76420	455	0.00685628
MP00513	AT5G16600	514	0.00708638
MP00023	AT1G06160	176	0.00723364
MP00503	AT5G10280	336	0.00745712
MP00590	AT5G66300	531	0.00777107
MP00351	AT3G12730	705	0.00815918
MP00078	AT3G22170	151	0.0086075
MP00176	AT1G32870	442	0.00903118
MP00406	AT3G53200	608	0.00999081
