# Supplementary material for: PlaD: A Transcriptomics Database for Plant Defense Responses to Pathogens, Providing New Insights into Plant Immune System
Source: Genomics Proteomics Bioinformatics. 2018 Sep 26;16(4):283–93. doi: 10.1016/j.gpb.2018.08.002 (PMC6205082; doi:10.1016/j.gpb.2018.08.002)
Supplement: Supplementary Table S8 [file mmc12.xls]

## Sheet: Sheet1
Table S8 Enriched regulatory motifs detected from the sequences 1 kb upstream of 1734 consistently down-regulated freq_DEGs in Arabidopsis
Motif	TF	No. of target	Adjusted P value
MP00173	AT1G32150	444	2.17311e-19
MP00186	AT1G45249	438	5.98205e-18
MP00606	AT2G43010	359	5.98205e-18
MP00291	AT2G35530	414	2.05898e-17
MP00318	AT2G46270	428	7.62585e-17
MP00372	AT3G23210	357	7.62585e-17
MP00074	AT2G20180	370	9.79389e-17
MP00294	AT2G36270	428	9.79389e-17
MP00035	AT4G36930	288	1.03894e-16
MP00081	AT1G09530	373	1.03894e-16
MP00102	AT4G14410	212	1.03894e-16
MP00345	AT3G10800	437	1.03894e-16
MP00409	AT3G56850	428	1.71822e-16
MP00207	AT1G59640	363	2.38622e-16
MP00085	AT5G46760	226	8.47799e-16
MP00512	AT5G15830	403	8.83694e-16
MP00034	AT4G00050	316	1.30027e-15
MP00571	AT5G61270	345	5.02838e-15
MP00500	AT5G08520	625	1.07029e-14
MP00498	AT5G08130	319	1.19596e-14
MP00219	AT1G69010	300	1.50451e-14
MP00082	AT3G59060	359	3.88544e-14
MP00376	AT3G23690	316	1.50672e-13
MP00267	AT2G18160	403	1.88672e-13
MP00444	AT4G18890	305	1.88672e-13
MP00568	AT5G58900	715	1.5075e-12
MP00073	AT1G19350	313	1.77009e-12
MP00040	AT5G28770	321	2.3148e-12
MP00169	AT1G30210	222	5.39383e-12
MP00565	AT5G56840	749	5.55081e-12
MP00135	AT1G10120	299	7.26459e-12
MP00573	AT5G61620	777	3.27217e-11
MP00420	AT4G00250	549	3.7008e-11
MP00534	AT5G38860	262	3.76132e-11
MP00106	AT2G18300	218	1.03627e-10
MP00038	AT4G34000	234	1.80528e-10
MP00239	AT1G75390	347	2.44935e-10
MP00551	AT5G47390	667	2.66483e-10
MP00236	AT1G74840	532	3.80089e-10
MP00087	AT1G49720	258	5.54467e-10
MP00524	AT5G23280	193	7.01961e-10
MP00100	AT1G01260	239	8.62654e-10
MP00149	AT1G19000	590	1.15303e-09
MP00248	AT1G78700	265	1.76953e-09
MP00224	AT1G69690	218	3.18088e-09
MP00543	AT5G45300	272	8.42211e-09
MP00262	AT2G04038	340	8.98032e-09
MP00228	AT1G72010	203	9.82283e-09
MP00499	AT5G08330	222	1.1133e-08
MP00316	AT2G45680	169	1.38089e-08
MP00062	AT3G15030	215	1.60805e-08
MP00065	AT5G60970	177	3.71973e-08
MP00191	AT1G49010	722	3.71973e-08
MP00630	AT1G70000	445	1.74666e-07
MP00347	AT3G11280	832	2.0573e-07
MP00462	AT4G30980	278	2.0573e-07
MP00256	AT2G02080	1168	4.31074e-07
MP00389	AT3G30530	310	6.30139e-07
MP00470	AT4G34590	315	8.73568e-07
MP00064	AT5G51910	174	1.11325e-06
MP00419	AT3G62420	312	1.36475e-06
MP00393	AT3G46070	645	3.83493e-06
MP00659	AT2G24260	155	6.61736e-06
MP00396	AT3G47620	175	6.68553e-06
MP00203	AT1G53230	212	7.63133e-06
MP00055	AT5G04760	284	7.8936e-06
MP00533	AT5G38800	296	8.29245e-06
MP00497	AT5G08070	187	9.92181e-06
MP00355	AT3G13810	1329	1.68984e-05
MP00395	AT3G47600	500	2.44823e-05
MP00489	AT5G05790	780	2.50174e-05
MP00237	AT1G75080	207	2.57722e-05
MP00384	AT3G27010	200	3.43744e-05
MP00474	AT4G36780	222	3.49418e-05
MP00326	AT3G02150	174	4.11267e-05
MP00285	AT2G31220	225	4.8968e-05
MP00390	AT3G45150	205	6.31646e-05
MP00273	AT2G22750	280	7.09922e-05
MP00214	AT1G66420	624	7.10121e-05
MP00086	AT4G17880	157	8.6934e-05
MP00099	AT4G16430	157	8.6934e-05
MP00258	AT2G02540	677	9.35984e-05
MP00344	AT3G10580	780	0.000154595
MP00255	AT2G02070	912	0.000158854
MP00114	AT3G61250	436	0.000166223
MP00132	AT1G08810	566	0.000219386
MP00486	AT5G03790	891	0.000220781
MP00206	AT1G55110	982	0.000225023
MP00296	AT2G38090	906	0.000225023
MP00481	AT5G01380	467	0.000248962
MP00610	AT5G17430	1248	0.000248962
MP00215	AT1G67260	130	0.000331074
MP00403	AT3G50700	1332	0.000560766
MP00473	AT4G36740	924	0.000727197
MP00485	AT5G03150	1269	0.00072908
MP00579	AT5G62470	508	0.00107588
MP00254	AT2G01940	1302	0.00124683
MP00558	AT5G52020	201	0.00145157
MP00281	AT2G28810	1468	0.00146616
MP00162	AT1G27730	368	0.00161715
MP00118	AT5G67450	431	0.00170663
MP00402	AT3G50410	1456	0.0017171
MP00253	AT2G01930	775	0.00172007
MP00120	AT1G01250	224	0.00179069
MP00037	AT2G21230	156	0.00184549
MP00142	AT1G14580	1278	0.00218168
MP00245	AT1G77200	202	0.00223088
MP00125	AT1G03840	899	0.00235917
MP00192	AT1G49480	740	0.00235917
MP00134	AT1G09540	385	0.00242838
MP00560	AT5G52660	834	0.00246864
MP00483	AT5G02460	1199	0.00261273
MP00529	AT5G25810	222	0.00261273
MP00467	AT4G32800	203	0.00291488
MP00592	AT5G66730	1050	0.00309196
MP00292	AT2G35700	228	0.00311918
MP00198	AT1G51600	699	0.00338034
MP00614	AT1G35560	143	0.00405948
MP00084	AT1G32640	148	0.00523179
MP00161	AT1G27360	371	0.00525169
MP00401	AT3G50260	276	0.00529838
MP00519	AT5G18450	294	0.00529838
MP00312	AT2G44940	211	0.00618477
MP00414	AT3G60490	191	0.00626876
MP00097	AT1G59750	178	0.00676645
MP00480	AT4G38910	990	0.00718526
MP00458	AT4G28140	235	0.00744892
MP00320	AT2G46680	671	0.00774672
MP00423	AT4G01280	911	0.00781229
MP00323	AT3G01470	910	0.00801316
MP00126	AT1G06070	145	0.00809897
