# Supplementary material for: PlaD: A Transcriptomics Database for Plant Defense Responses to Pathogens, Providing New Insights into Plant Immune System
Source: Genomics Proteomics Bioinformatics. 2018 Sep 26;16(4):283–93. doi: 10.1016/j.gpb.2018.08.002 (PMC6205082; doi:10.1016/j.gpb.2018.08.002)
Supplement: Supplementary Table S9 [file mmc13.xls]

## Sheet: Sheet1
Table S9 Enriched TFs detected from experimentally-validated regulatory relationships between TFs and 2062 consistently up-regulated freq_DEGs in Arabidopsis
TF	Adjusted P value
AT1G18570	0
AT2G30250	0
AT5G13790	3.8119e-57
AT1G24260	7.99281e-40
AT5G11260	2.30111e-34
AT2G43010	8.95326e-22
AT3G59060	2.03006e-14
AT5G61850	4.18744e-14
AT2G20180	9.61855e-13
AT1G32640	1.20041e-11
AT4G01250	5.76491e-11
AT2G01570	9.98824e-11
AT5G63790	2.26074e-08
AT2G22430	4.46363e-08
AT4G37790	8.84462e-08
AT2G38470	9.79178e-08
AT2G46680	2.72327e-07
AT1G09530	4.60179e-07
AT5G04340	2.46252e-06
AT1G62300	3.39081e-06
AT5G67300	3.69802e-06
AT5G60890	7.52812e-06
AT3G20770	3.37963e-05
AT4G01120	3.6044e-05
AT1G42990	3.77026e-05
AT3G19290	8.52326e-05
AT3G51060	0.000115905
AT4G23810	0.000132048
AT2G46270	0.000253471
AT3G56400	0.000263898
AT5G08520	0.000386022
AT1G69600	0.000386022
AT2G27050	0.000386022
AT1G49720	0.000456357
AT1G74930	0.000569153
AT3G46640	0.000931564
AT2G22770	0.000931564
AT5G62000	0.000931564
AT1G07640	0.000931564
AT1G77450	0.00154991
AT4G27410	0.00155001
AT5G65310	0.00183181
AT4G31550	0.00183181
AT5G56860	0.00183181
AT4G26150	0.00340628
AT3G54340	0.0062624
AT5G20240	0.0062624
AT3G22170	0.00758347
AT1G20910	0.00758347
AT4G22680	0.00758347
AT3G16770	0.00758347
AT2G24570	0.00758347
AT1G19850	0.00784778
