# Supplementary material for: PlaD: A Transcriptomics Database for Plant Defense Responses to Pathogens, Providing New Insights into Plant Immune System
Source: Genomics Proteomics Bioinformatics. 2018 Sep 26;16(4):283–93. doi: 10.1016/j.gpb.2018.08.002 (PMC6205082; doi:10.1016/j.gpb.2018.08.002)
Supplement: Supplementary Table S10 [file mmc14.xls]

## Sheet: Sheet1
Table S10 Enriched TFs detected from experimentally-validated regulatory relationships between TFs and 1734 consistently down-regulated freq_DEGs in Arabidopsis
TF	Adjusted P value
AT1G24260	1.00328e-118
AT2G43010	1.79512e-51
AT5G13790	1.54338e-37
AT5G61850	3.48974e-22
AT1G09530	1.21641e-17
AT2G20180	5.94186e-10
AT5G16560	1.97658e-08
AT1G49720	8.74948e-08
AT5G61380	9.71992e-08
AT4G36920	5.84694e-07
AT5G07690	6.32586e-06
AT4G34000	2.02132e-05
AT5G11260	2.26095e-05
AT2G01570	8.41997e-05
AT5G61420	0.000227542
AT1G75080	0.000356648
AT2G43000	0.000356648
AT4G01120	0.000356648
AT4G37790	0.00036021
AT2G46830	0.000799462
AT3G17609	0.000802614
AT3G28910	0.000802614
AT2G47460	0.000802614
AT2G46680	0.00120744
AT1G73730	0.00161948
AT1G22640	0.00316978
AT1G63650	0.00347264
AT5G04340	0.00416108
AT1G19350	0.00464239
AT5G41315	0.00743984
AT1G19220	0.00743984
AT2G27050	0.00743984
AT1G01060	0.0099692
